# Supplementary material for: H4K5 Butyrylation Coexist with Acetylation during Human Spermiogenesis and Are Retained in the Mature Sperm Chromatin
Source: Int J Mol Sci. 2022 Oct 17;23(20):12398. doi: 10.3390/ijms232012398 (PMC9604518; doi:10.3390/ijms232012398)
Supplement: Supplementary file 1 [file ijms-23-12398-s001.zip]

Archive with 3 entries (3 files):
- Figure S1_ v20220831.pdf
- Table S1 v20220930_revised.xlsx
- Table S2 v20220930_revised.xlsx
